# Supplementary material for: Transcriptomic Analysis Revealed an Important Role of Peroxisome-Proliferator-Activated Receptor Alpha Signaling in Src Homology Region 2 Domain-Containing Phosphatase-1 Insufficiency Leading to the Development of Renal Ischemia-Reperfusion Injury
Source: Front Med (Lausanne). 2022 May 10;9:847512. doi: 10.3389/fmed.2022.847512 (PMC9134314; doi:10.3389/fmed.2022.847512)
Supplement: Supplementary file 1 [file Table_1.XLSX]

## Sheet: Sheet1
Supplementary table 1
	Primers for genotyping of Ptpn6+/mex mice
Ptpn6	Forward primer	5’-ATCCCAggCTCTgACTACAT-3’
	Reverse primer	5’-TgTATggTATTgAACAAggACC-3’
	Primers for RT-PCR validation of genes involved in PPARα signaling pathway
Acaa1b	Forward primer	ATGCTGAGATTGTGCCTGTG
	Reverse primer	TGCTCCATCACTCACCTGAC
Cd36	Forward primer	AGCAACTGGTGGATGGTTTC
	Reverse primer	CACTGGTTTTCTCGCCAACT
Cyp4a10	Forward primer	AGCACAGGAGGATGCTAACC
	Reverse primer	TGGCTGAAGGCACATTTCAT
Ehhadh	Forward primer	CAGCGATACCAGAAGCCAGT
	Reverse primer	GCAACAGGAACTCCAACGAC
Cyp4a14	Forward primer	GGTTTGCTCCTGTTGAATGG
	Reverse primer	GATCTCCAGAGGGTGGTCCT
Fabp1	Forward primer	TGCAGAGCCAGGAGAACTTT
	Reverse primer	GAACTCATTGCGGACCACTT
Cyp4a31	Forward primer	CGATCAGGGTATGGTTTGCT
	Reverse primer	CAGCCGTTCCCATTTGTC
Pck1	Forward primer	CTGGGAGATGGGGAGTTCAT
	Reverse primer	CATATCCGCTTCCAAAGGAG
Hmgcs2	Forward primer	TCAGGGGTCTAAAGCTGGAA
	Reverse primer	AATTCTTGGGCAGAGTGGTG
