# Supplementary material for: Transcriptomic Analysis Revealed an Important Role of Peroxisome-Proliferator-Activated Receptor Alpha Signaling in Src Homology Region 2 Domain-Containing Phosphatase-1 Insufficiency Leading to the Development of Renal Ischemia-Reperfusion Injury
Source: Front Med (Lausanne). 2022 May 10;9:847512. doi: 10.3389/fmed.2022.847512 (PMC9134314; doi:10.3389/fmed.2022.847512)
Supplement: Supplementary file 2 [file Table_2.XLSX]

## Sheet: Sheet1
Supplementary table 2
Sample	Total Reads	Total millions of reads	Unmapped Reads	Unique Mapped Reads	Multiple Mapped reads	Mapping Ratio
Ptpn6+/mev -1	23899852	23.8999	1534353 (6.42%)	22200949 (92.89%)	164550 (0.69%)	0.9358
Ptpn6+/mev -2	23754334	23.7543	1493322 (6.29%)	22110476 (93.08%)	150536 (0.63%)	0.9371
Ptpn6+/mev -3	24968124	24.9681	1527340 (6.12%)	23279854 (93.24%)	160930 (0.64%)	0.9388
Wide type-1	24861864	24.8619	1530559 (6.16%)	23170521 (93.20%)	160784 (0.65%)	0.9384
Wide type-2	26654974	26.655	2131705 (8.00%)	24358469 (91.38%)	164800 (0.62%)	0.92
Wide type-3	28534464	28.5345	1691700 (5.93%)	26665264 (93.45%)	177500 (0.62%)	0.9407
Average	25445602	25.4456	1651496(6.49%)	23630922(92.87%)	163183(0.64%)
Sum	152673612	152.674	9908979	141785533	979100	0.935133
