# Supplementary material for: Transcriptomic Analysis Revealed an Important Role of Peroxisome-Proliferator-Activated Receptor Alpha Signaling in Src Homology Region 2 Domain-Containing Phosphatase-1 Insufficiency Leading to the Development of Renal Ischemia-Reperfusion Injury
Source: Front Med (Lausanne). 2022 May 10;9:847512. doi: 10.3389/fmed.2022.847512 (PMC9134314; doi:10.3389/fmed.2022.847512)
Supplement: Supplementary file 3 [file Table_3.XLSX]

## Sheet: Sheet1
Supplementary table 3
Gene symbol	Gene id	Wide type_fpkm	Ptpn6+/mev mutant _fpkm	FC of Ptpn6+/mev mutant/Wide type	FDR	Description
S100a3	ENSMUSG00000001021	2.02333	6.13667	3.03295	0.003644	UP-regulated
Ube2c	ENSMUSG00000001403	2.15667	5.60333	2.59814	0.005978	UP-regulated
Foxm1	ENSMUSG00000001517	1.19333	2.91667	2.44414	0.001276	UP-regulated
Spag5	ENSMUSG00000002055	0.723333	1.59333	2.20277	0.017658	UP-regulated
Kif20a	ENSMUSG00000003779	0.946667	2.52333	2.66549	0.000252	UP-regulated
Asf1b	ENSMUSG00000005470	2.49667	6.31333	2.5287	0.013637	UP-regulated
Cyp27b1	ENSMUSG00000006724	5.30667	28.8433	5.4353	7.14e-06	UP-regulated
Ncapg	ENSMUSG00000015880	0.093333	0.413333	4.42858	0.008238	UP-regulated
Foxred2	ENSMUSG00000016552	1.54333	3.82	2.47516	0.001115	UP-regulated
Brca1	ENSMUSG00000017146	0.816667	2.10333	2.57551	0.001201	UP-regulated
Birc5	ENSMUSG00000017716	3.06667	8.16333	2.66196	0.001661	UP-regulated
Mybl2	ENSMUSG00000017861	0.923333	2.58	2.79422	0.000124	UP-regulated
Cdk1	ENSMUSG00000019942	5.10667	15.28	2.99217	4.05e-06	UP-regulated
Mtfr2	ENSMUSG00000019992	0.233333	0.793333	3.4	0.020014	UP-regulated
Rrm2	ENSMUSG00000020649	10.2167	25.85	2.53018	7.14e-06	UP-regulated
Aurkb	ENSMUSG00000020897	1.59333	4.32667	2.71548	0.005673	UP-regulated
Top2a	ENSMUSG00000020914	1.09333	3.78	3.45732	7.8e-08	UP-regulated
Rdh12	ENSMUSG00000021123	0.983333	2.33	2.36949	0.025756	UP-regulated
Serpinb9b	ENSMUSG00000021403	0.253333	1.23	4.85527	1.88e-06	UP-regulated
Mxd3	ENSMUSG00000021485	0.52	1.92	3.69231	0.010257	UP-regulated
Ska3	ENSMUSG00000021965	0.296667	1.50667	5.07865	0.000655	UP-regulated
Pbk	ENSMUSG00000022033	1.06	3.68	3.4717	1.44e-05	UP-regulated
Stmn4	ENSMUSG00000022044	0.13	0.736667	5.66667	0.04255	UP-regulated
Cldn1	ENSMUSG00000022512	17.5367	39.47	2.25071	2.78e-12	UP-regulated
Chaf1b	ENSMUSG00000022945	6.45333	14.0633	2.17924	0.003142	UP-regulated
Cdca3	ENSMUSG00000023505	1.76667	4.42333	2.50377	0.011592	UP-regulated
Cldn6	ENSMUSG00000023906	0.613333	1.8	2.93478	0.031372	UP-regulated
Ndc80	ENSMUSG00000024056	0.43	1.41	3.27907	0.006602	UP-regulated
Cdca5	ENSMUSG00000024791	1.16	3.48	3	0.003482	UP-regulated
Tk1	ENSMUSG00000025574	13.3233	27.7867	2.08556	0.002974	UP-regulated
Il24	ENSMUSG00000026420	1.45667	5.04333	3.46224	0.000129	UP-regulated
Nek2	ENSMUSG00000026622	1.76667	3.56667	2.01887	0.006307	UP-regulated
Nuf2	ENSMUSG00000026683	0.72	2.27	3.15278	0.000209	UP-regulated
Nusap1	ENSMUSG00000027306	0.913333	2.51	2.74818	0.000213	UP-regulated
Knstrn	ENSMUSG00000027331	3.67333	7.95667	2.16606	0.03226	UP-regulated
Tpx2	ENSMUSG00000027469	1.27667	3.69	2.89034	3.09e-05	UP-regulated
Ccna2	ENSMUSG00000027715	1.19333	5.18333	4.34358	3.37e-09	UP-regulated
Vcam1	ENSMUSG00000027962	9.68	20.0267	2.06887	0.003142	UP-regulated
Iqgap3	ENSMUSG00000028068	0.266667	1.10333	4.13749	3.52e-06	UP-regulated
Kif2c	ENSMUSG00000028678	0.183333	0.753333	4.1091	0.005112	UP-regulated
Plk3	ENSMUSG00000028680	15.9533	36.9067	2.31341	2.45e-05	UP-regulated
Cdca8	ENSMUSG00000028873	2.91	7.15333	2.45819	0.000221	UP-regulated
Rbp7	ENSMUSG00000028996	0.246667	1.64	6.64864	0.011598	UP-regulated
Cxcl3	ENSMUSG00000029379	0.23	1.17667	5.11594	0.039865	UP-regulated
Eln	ENSMUSG00000029675	5.78333	15.33	2.65072	1.08e-05	UP-regulated
Gpnmb	ENSMUSG00000029816	1.31	7.19667	5.49364	1.59e-14	UP-regulated
Hpgds	ENSMUSG00000029919	0.596667	1.98	3.31843	0.000204	UP-regulated
Calcb	ENSMUSG00000030666	0.666667	3.06667	4.6	0.022804	UP-regulated
Plk1	ENSMUSG00000030867	0.873333	2.54333	2.91221	0.003826	UP-regulated
Mki67	ENSMUSG00000031004	0.416667	1.24333	2.984	0.00024	UP-regulated
Cenpi	ENSMUSG00000031262	0.276667	0.956667	3.45783	0.004629	UP-regulated
Asb5	ENSMUSG00000031519	0.67	2.05333	3.06468	0.019405	UP-regulated
Cenpn	ENSMUSG00000031756	1.43	3.66333	2.56177	0.006587	UP-regulated
Panx1	ENSMUSG00000031934	1.46667	4.74	3.23182	0.026989	UP-regulated
Kif23	ENSMUSG00000032254	1.11667	3.12	2.79403	0.000573	UP-regulated
Polq	ENSMUSG00000034206	0.136667	0.356667	2.60975	0.012294	UP-regulated
Kif4	ENSMUSG00000034311	0.31	0.89	2.87097	0.008686	UP-regulated
Trim59	ENSMUSG00000034317	0.276667	0.906667	3.27711	0.041553	UP-regulated
Ncaph	ENSMUSG00000034906	1.84333	3.69667	2.00543	0.045215	UP-regulated
Fignl1	ENSMUSG00000035455	1.68333	4.07333	2.4198	0.008097	UP-regulated
Melk	ENSMUSG00000035683	0.51	1.88667	3.69935	7.44e-05	UP-regulated
Ska1	ENSMUSG00000036223	0.12	0.58	4.83333	0.027127	UP-regulated
Anln	ENSMUSG00000036777	1.36667	3.89667	2.85122	3.4e-06	UP-regulated
Dlgap5	ENSMUSG00000037544	0.75	2.80667	3.74222	0.000833	UP-regulated
Akap12	ENSMUSG00000038587	24.8167	50.5	2.03492	0.005831	UP-regulated
Prc1	ENSMUSG00000038943	1.08667	3.59	3.30368	4.75e-09	UP-regulated
Ccdc151	ENSMUSG00000039632	0.12	0.53	4.41667	0.038506	UP-regulated
Exo1	ENSMUSG00000039748	1.18	3.73333	3.16384	0.005112	UP-regulated
Pclaf	ENSMUSG00000040204	1.21	5.07	4.19008	0.000415	UP-regulated
Ranbp17	ENSMUSG00000040594	0.283333	1.1	3.88236	0.022931	UP-regulated
Arhgap11a	ENSMUSG00000041219	1.96333	3.93667	2.00509	0.002901	UP-regulated
Ccnb1	ENSMUSG00000041431	1.16	3.52667	3.04023	0.000246	UP-regulated
Cenph	ENSMUSG00000045273	1.15	3.35333	2.91594	0.03226	UP-regulated
Sbsn	ENSMUSG00000046056	7.83	18.9367	2.41848	0.000388	UP-regulated
E2f8	ENSMUSG00000046179	0.606667	2.12	3.4945	0.000415	UP-regulated
Mmp10	ENSMUSG00000047562	0.47	1.97333	4.19858	6.59e-05	UP-regulated
Ckap2l	ENSMUSG00000048327	0.403333	1.68667	4.18182	3.69e-05	UP-regulated
Cdca2	ENSMUSG00000048922	0.68	1.54	2.26471	0.00777	UP-regulated
Ankrd55	ENSMUSG00000049985	0.03	0.413333	13.7778	0.01029	UP-regulated
Ercc6l	ENSMUSG00000051220	0.716667	2.03333	2.83721	6.93e-05	UP-regulated
Kif18b	ENSMUSG00000051378	0.146667	0.896667	6.11362	4.38e-05	UP-regulated
Arntl	ENSMUSG00000055116	1.47667	4.21333	2.85327	0.012813	UP-regulated
Klk1b9	ENSMUSG00000059042	5.65333	13.3367	2.35908	0.008786	UP-regulated
Gm10131	ENSMUSG00000063412	0.05	2.99667	59.9333	0.017696	UP-regulated
Hsd3b2	ENSMUSG00000063730	6.88667	17.3633	2.5213	0.038054	UP-regulated
Chil4	ENSMUSG00000063779	0.113333	1.40667	12.4118	0.012073	UP-regulated
Amd2	ENSMUSG00000063953	0.413333	7.44333	18.0081	1.12e-43	UP-regulated
Klk1b21	ENSMUSG00000066516	0.133333	1.55667	11.675	0.005147	UP-regulated
Zbtb16	ENSMUSG00000066687	2.74667	6.70333	2.44053	0.001938	UP-regulated
Spdl1	ENSMUSG00000069910	1.66	3.52333	2.12249	0.018804	UP-regulated
Plac9b	ENSMUSG00000072674	14.3167	29.3567	2.05052	0.005213	UP-regulated
E130208F15Rik	ENSMUSG00000074210	0.073333	1.29	17.591	2.25e-06	UP-regulated
Krt76	ENSMUSG00000075402	0.116667	0.66	5.65713	0.006587	UP-regulated
Gm20431	ENSMUSG00000089739	0.001	1.6	1600	1.01e-05	UP-regulated
Hsd3b4	ENSMUSG00000095143	9.17667	20.9233	2.28006	0.003142	UP-regulated
Gm1045	ENSMUSG00000096035	0.16	1.13	7.0625	0.023873	UP-regulated
Dynlt1b	ENSMUSG00000096255	77.68	174.337	2.24429	1.49e-12	UP-regulated
Tmem151b	ENSMUSG00000096847	0.533333	1.13333	2.125	0.038857	UP-regulated
Gm19410	ENSMUSG00000109372	0.006667	0.123333	18.499	0.037194	UP-regulated
Slc25a42	ENSMUSG00000002346	16.0267	7.54	-2.12555	0.000151	Down-regulated
Cd36	ENSMUSG00000002944	178.65	53.0767	-3.36589	3.4e-06	Down-regulated
Prlr	ENSMUSG00000005268	2.4	0.566667	-4.23529	0.004555	Down-regulated
Cyp2a5	ENSMUSG00000005547	263.407	121.777	-2.16303	0.01279	Down-regulated
Ttc25	ENSMUSG00000006784	0.456667	0.086667	-5.26921	0.017658	Down-regulated
G0s2	ENSMUSG00000009633	108.303	49.9167	-2.16968	0.001115	Down-regulated
Slc38a3	ENSMUSG00000010064	24.3467	5.88	-4.14059	1.78e-05	Down-regulated
Acaa1b	ENSMUSG00000010651	337.007	112.497	-2.9957	0.000305	Down-regulated
4930579F01Rik	ENSMUSG00000012042	0.463333	0.04	-11.5833	0.018216	Down-regulated
Slc13a3	ENSMUSG00000018459	105.54	47.0333	-2.24394	3.1e-05	Down-regulated
Apob	ENSMUSG00000020609	10.8567	4.33333	-2.50539	3.37e-09	Down-regulated
Susd3	ENSMUSG00000021384	29.8433	10.8567	-2.74885	0.000648	Down-regulated
Tgm1	ENSMUSG00000022218	53.7233	19.3	-2.78359	7.8e-08	Down-regulated
Dpys	ENSMUSG00000022304	1.67667	0.393333	-4.26272	0.003228	Down-regulated
Ehhadh	ENSMUSG00000022853	211.23	82.3767	-2.5642	0.000798	Down-regulated
Cbr3	ENSMUSG00000022947	58.7667	19.2533	-3.05229	0.000604	Down-regulated
Gpd1	ENSMUSG00000023019	205.227	85.3267	-2.40519	1.27e-05	Down-regulated
Slc22a6	ENSMUSG00000024650	164.323	80.2433	-2.04781	1.08e-05	Down-regulated
Keg1	ENSMUSG00000024694	440.423	196.66	-2.23952	0.00124	Down-regulated
Crisp1	ENSMUSG00000025431	2.76667	0.001	-2766.67	0.000534	Down-regulated
Slc25a10	ENSMUSG00000025792	221.3	101.8	-2.17387	0.000733	Down-regulated
Slc25a25	ENSMUSG00000026819	82.71	38.0167	-2.17562	6.59e-05	Down-regulated
Pck1	ENSMUSG00000027513	894.833	258.52	-3.46137	1.46e-06	Down-regulated
Hmgcs2	ENSMUSG00000027875	96.7267	6.21	-15.576	3.41e-09	Down-regulated
Mttp	ENSMUSG00000028158	7.39	2.31667	-3.18993	5.6e-05	Down-regulated
Cyp4a31	ENSMUSG00000028712	194.76	80.13	-2.43055	0.000578	Down-regulated
Cyp4a14	ENSMUSG00000028715	190.437	34.5267	-5.51564	0.000109	Down-regulated
Slc2a5	ENSMUSG00000028976	9.28333	4.10333	-2.26239	0.000329	Down-regulated
Cckar	ENSMUSG00000029193	14.26	6.22	-2.2926	0.004125	Down-regulated
Alb	ENSMUSG00000029368	5.10667	1.91333	-2.66899	0.000601	Down-regulated
Hpd	ENSMUSG00000029445	3.07333	0.75	-4.09778	0.005831	Down-regulated
Ces2e	ENSMUSG00000031886	14.7433	6.46	-2.28225	9.52e-07	Down-regulated
Trf	ENSMUSG00000032554	14.0133	6.48333	-2.16144	3.77e-05	Down-regulated
Tkfc	ENSMUSG00000034371	162.983	79.9	-2.03984	1.56e-09	Down-regulated
Lif	ENSMUSG00000034394	7.65333	3.3	-2.31919	0.002669	Down-regulated
Reep6	ENSMUSG00000035504	21.2367	9.62333	-2.20679	7.06e-05	Down-regulated
Gc	ENSMUSG00000035540	38.49	19.04	-2.02153	0.000733	Down-regulated
Pcdh8	ENSMUSG00000036422	0.623333	0.103333	-6.03227	0.003142	Down-regulated
Azgp1	ENSMUSG00000037053	14.81	3.08333	-4.80324	1.01e-05	Down-regulated
Vnn1	ENSMUSG00000037440	73.2767	26.27	-2.78937	0.000601	Down-regulated
Mbl1	ENSMUSG00000037780	2.15333	0.366667	-5.87272	0.005536	Down-regulated
Serpinf2	ENSMUSG00000038224	51.6167	22.5533	-2.28865	0.000979	Down-regulated
Cyp24a1	ENSMUSG00000038567	148.05	65.06	-2.27559	7.9e-12	Down-regulated
Pklr	ENSMUSG00000041237	91.6367	35.62	-2.57262	1.12e-07	Down-regulated
2010003K11Rik	ENSMUSG00000042041	55.1233	20.1633	-2.73384	1.5e-12	Down-regulated
Slc5a10	ENSMUSG00000042371	90.73	35.0133	-2.5913	5.59e-09	Down-regulated
Notum	ENSMUSG00000042988	3.94333	1.12333	-3.51039	0.004335	Down-regulated
Col27a1	ENSMUSG00000045672	14.6833	4.4	-3.33712	1.3e-10	Down-regulated
Cbr1	ENSMUSG00000051483	182.09	87.5367	-2.08016	0.003777	Down-regulated
Isoc2b	ENSMUSG00000052605	5.72	2.58333	-2.21419	0.045215	Down-regulated
Aldh1a1	ENSMUSG00000053279	36.81	15.9533	-2.30736	0.004584	Down-regulated
Fabp1	ENSMUSG00000054422	6.27	0.863333	-7.26255	0.004584	Down-regulated
Ces1d	ENSMUSG00000056973	56.7167	20.9333	-2.7094	1.98e-06	Down-regulated
Fgf18	ENSMUSG00000057967	4.17667	1.25667	-3.32361	0.002104	Down-regulated
Dbp	ENSMUSG00000059824	51.8933	24.6667	-2.10378	0.002156	Down-regulated
Cyp4a10	ENSMUSG00000066072	209.13	68.91	-3.03483	0.000415	Down-regulated
Cyp2d9	ENSMUSG00000068086	14.22	4.47333	-3.17884	1.01e-09	Down-regulated
Rdh16	ENSMUSG00000069456	19.9167	7.66333	-2.59896	8.74e-08	Down-regulated
Cyp2a4	ENSMUSG00000074254	59.3767	25.0633	-2.36907	0.000313	Down-regulated
Slco1a6	ENSMUSG00000079262	25.1167	12.1567	-2.06608	0.000415	Down-regulated
Cyp2d12	ENSMUSG00000096852	8.02	1.79	-4.48045	3.19e-08	Down-regulated
Gbp6	ENSMUSG00000104713	1.76	0.486667	-3.61644	0.00777	Down-regulated
