# Supplementary material for: Transcriptomic Analysis Revealed an Important Role of Peroxisome-Proliferator-Activated Receptor Alpha Signaling in Src Homology Region 2 Domain-Containing Phosphatase-1 Insufficiency Leading to the Development of Renal Ischemia-Reperfusion Injury
Source: Front Med (Lausanne). 2022 May 10;9:847512. doi: 10.3389/fmed.2022.847512 (PMC9134314; doi:10.3389/fmed.2022.847512)
Supplement: Supplementary file 4 [file Table_4.XLSX]

## Sheet: Sheet1
Supplementary table 4
Gene name	FC of Ptpn6+/mev / Wide type after IRI (RNA-seq)	FDR	FC of Ptpn6+/mev / Wide typeafter IRI (RT–PCR)	FDR	FC of Ptpn6+/mev / Wide type without IRI (RT–PCR)	FDR
Cd36	-3.36589	0.00034	-5	0.011	1.43	0.174552
Acaa1b	-2.9957	0.000305	-2.7027	0.0014	1.26	0.21964
Cyp4a10	-3.03483	0.00042	-1.72414	0.0011	1.31	0.0711575
Ehhadh	-2.5642	0.0008	-1.78571	0.012	1.35	0.122561
Cyp4a14	-5.51564	0.00011	-2.43902	0.023	-1.31579	0.310307
Fabp1	-7.26255	0.0046	-2.38095	0.0061	-1.33333	0.218224
Cyp4a31	-2.43055	0.00058	-2.17391	0.0015	1.49	0.126472
Pck1	-3.46137	0.00015	-2.7027	0.0015	-1.06383	0.65651
Hmgcs2	-15.576	0.00034	-3.22581	0.0039	1.27	0.313943
