# Supplementary material for: Transcriptomic Analysis Revealed an Important Role of Peroxisome-Proliferator-Activated Receptor Alpha Signaling in Src Homology Region 2 Domain-Containing Phosphatase-1 Insufficiency Leading to the Development of Renal Ischemia-Reperfusion Injury
Source: Front Med (Lausanne). 2022 May 10;9:847512. doi: 10.3389/fmed.2022.847512 (PMC9134314; doi:10.3389/fmed.2022.847512)
Supplement: Supplementary file 5 [file Table_5.XLSX]

## Sheet: Sheet1
Supplementary table 5
Gene Id	Wide type_fpkm	Ptpn6 +/mev mutant _fpkm	log2(FC)	P-value	FDR	Symbol	Description
ENSMUSG00000005547	263.407	121.777	-1.11305	0.000173333	0.0127903	Cyp2a5	Down regulated in Ptpn6+/mev mutant
ENSMUSG00000028715	190.437	34.5267	-2.46353	3.97435e-07	0.000109487	Cyp4a14	Down regulated in Ptpn6+/mev mutant
ENSMUSG00000035504	21.2367	9.62333	-1.14195	2.47588e-07	7.05584e-05	Reep6	Down regulated in Ptpn6+/mev mutant
ENSMUSG00000066072	209.13	68.91	-1.60161	2.00251e-06	0.000414772	Cyp4a10	Down regulated in Ptpn6+/mev mutant
ENSMUSG00000074254	59.3767	25.0633	-1.24432	1.40018e-06	0.000312752	Cyp2a4	Down regulated in Ptpn6+/mev mutant
ENSMUSG00000095143	9.17667	20.9233	1.18907	2.73355e-05	0.00314222	Hsd3b4	Up regulated in Ptpn6+/mev mutant
ENSMUSG00000096847	0.533333	1.13333	1.08746	0.000715975	0.0388567	Tmem151b	Up regulated in Ptpn6+/mev mutant
ENSMUSG00000063730	6.88667	17.3633	1.33417	0.000690684	0.0380544	Hsd3b2	Up regulated in Ptpn6+/mev mutant
